# Supplementary material for: Vaginal and Uterine Bacterial Communities in Postpartum Lactating Cows
Source: Front Microbiol. 2017 Jun 8;8:1047. doi: 10.3389/fmicb.2017.01047 (PMC5463355; doi:10.3389/fmicb.2017.01047)
Supplement: Supplementary file 1 [file Data_Sheet_1.XLSX]

## Sheet: Sheet1
Cow ID	Location	pH
1033	Uterine	5.92
1043	Uterine	6.25
1413	Uterine	6
1600	Uterine	6.38
2443	Uterine	5.85
1230	Uterine	6.14
1306	Uterine	5.8
1946	Uterine	6.13
2242	Uterine	6.52
2435	Uterine	5.62
1033	Vaginal	7.44
1043	Vaginal	6.55
1413	Vaginal	6.79
1600	Vaginal	6.51
2443	Vaginal	6.5
1230	Vaginal	7.02
1306	Vaginal	7.36
1946	Vaginal	6.35
2242	Vaginal	6.15
2435	Vaginal	6.2
