# Supplementary material for: Vaginal and Uterine Bacterial Communities in Postpartum Lactating Cows
Source: Front Microbiol. 2017 Jun 8;8:1047. doi: 10.3389/fmicb.2017.01047 (PMC5463355; doi:10.3389/fmicb.2017.01047)
Supplement: Supplementary file 2 [file Data_Sheet_2.XLSX]

## Sheet: L2_kruskal
OUT	P	FDR_P	Vaginal Tract_mean	Uterine Tract_mean	Vaginal Tract_SEM	Uterine Tract_SEM
k__Bacteria;p__Firmicutes	0.000506541	0.00709158	0.658601	0.313398	0.0411525	0.0555262
Unassigned;Other	0.00115205	0.00806432	0.0338027	0.161257	0.0111719	0.0460238
k__Bacteria;p__TM7	0.0124782	0.0582314	0.00220384	0.000763655	0.000497636	0.000257909
k__Bacteria;p__Bacteroidetes	0.0587817	0.137157	0.168492	0.0851918	0.0273191	0.018911
k__Bacteria;p__Chloroflexi	0.0464221	0.137157	0.000394673	0.000215141	0.000114752	0.000157053
k__Bacteria;p__Proteobacteria	0.0587817	0.137157	0.0735048	0.229643	0.0382728	0.0769944
k__Bacteria;p__Lentisphaerae	0.173617	0.347235	0.00734628	0.00456038	0.00154846	0.00126171
k__Bacteria;p__Actinobacteria	0.54535	0.76349	0.0230779	0.132109	0.0082487	0.067248
k__Bacteria;p__Spirochaetes	0.44798	0.76349	0.00100634	0.00109615	0.000336002	0.000479595
k__Bacteria;p__Tenericutes	0.496292	0.76349	0.0283766	0.0681409	0.0151456	0.0577919
k__Bacteria;p__[Thermi]	0.868557	0.939516	9.54626e-05	0.00037687	4.66765e-05	0.000206853
k__Bacteria;p__Fibrobacteres	0.939516	0.939516	0.00102079	0.00137151	0.000234273	0.000484107
k__Bacteria;p__Planctomycetes	0.879649	0.939516	0.000530493	0.000573001	9.19694e-05	0.000178182
k__Bacteria;p__Verrucomicrobia	0.762282	0.939516	0.00154723	0.00130276	0.000574603	0.000512132

## Sheet: L6_kruskal
OTU	P	FDR_P	Vaginal Tract_mean	Uterine Tract_mean	Vaginal Tract_SEM	Uterine Tract_SEM
k__Bacteria;p__Firmicutes;c__Clostridia;o__Clostridiales;f__Clostridiaceae;Other	5.38074e-05	0.00597262	0.000558158	0	0.000183961	0
k__Bacteria;p__Firmicutes;c__Clostridia;o__Clostridiales;f__Clostridiaceae;g__Clostridium	0.000157052	0.0087164	0.0133017	0.00371302	0.00106528	0.000992066
k__Bacteria;p__Firmicutes;c__Clostridia;o__Clostridiales;f__Eubacteriaceae;g__Anaerofustis	0.000488254	0.0180654	0.000332308	2.87853e-05	6.23467e-05	2.87853e-05
k__Bacteria;p__Firmicutes;c__Clostridia;o__Clostridiales;f__Ruminococcaceae;g__	0.00115205	0.0213128	0.325969	0.109403	0.0345257	0.027356
k__Bacteria;p__Proteobacteria;c__Betaproteobacteria;o__Burkholderiales;f__Alcaligenaceae;g__	0.00107116	0.0213128	6.29525e-05	0.0807169	6.29525e-05	0.0800987
Unassigned;Other;Other;Other;Other;Other	0.00115205	0.0213128	0.0338027	0.161257	0.0111719	0.0460238
k__Bacteria;p__Actinobacteria;c__Coriobacteriia;o__Coriobacteriales;f__Coriobacteriaceae;g__Atopobium	0.00245502	0.0346446	0.000501697	2.32045e-05	0.000381979	2.32045e-05
k__Bacteria;p__Firmicutes;c__Clostridia;o__Clostridiales;f__Ruminococcaceae;g__Oscillospira	0.00249691	0.0346446	0.0196825	0.00746339	0.00215604	0.00192666
k__Bacteria;p__Bacteroidetes;c__Bacteroidia;o__Bacteroidales;f__Bacteroidaceae;g__5-7N15	0.0031971	0.0354947	0.0341795	0.0109043	0.00566424	0.00308748
k__Bacteria;p__Tenericutes;c__Mollicutes;o__Mycoplasmatales;f__Mycoplasmataceae;g__Mycoplasma	0.00319772	0.0354947	0.00206607	0.000852044	0.00100702	0.000852044
k__Bacteria;p__Bacteroidetes;c__Bacteroidia;o__Bacteroidales;f__[Odoribacteraceae];g__Odoribacter	0.00413999	0.0417762	0.000192585	8.88099e-05	6.6943e-05	8.88099e-05
k__Bacteria;p__Firmicutes;c__Bacilli;o__Bacillales;f__Staphylococcaceae;g__Macrococcus	0.00632178	0.0555145	0.000152425	3.48068e-05	6.53605e-05	3.48068e-05
k__Bacteria;p__Firmicutes;c__Clostridia;o__Clostridiales;f__Clostridiaceae;g__	0.0065017	0.0555145	0.0116808	0.00533353	0.00177468	0.00142437
k__Bacteria;p__Bacteroidetes;c__Bacteroidia;o__Bacteroidales;f__[Paraprevotellaceae];g__CF231	0.0126111	0.0736756	0.015439	0.00661853	0.00293496	0.00193808
k__Bacteria;p__Firmicutes;c__Clostridia;o__Clostridiales;f__;g__	0.0126111	0.0736756	0.0712282	0.0353219	0.00610951	0.00995423
k__Bacteria;p__Firmicutes;c__Clostridia;o__Clostridiales;f__Lachnospiraceae;g__Blautia	0.0119528	0.0736756	0.000786999	0.000336917	0.000151633	0.000182672
k__Bacteria;p__Firmicutes;c__Clostridia;o__Clostridiales;f__Lachnospiraceae;g__Dorea	0.0101652	0.0736756	0.016103	0.00767628	0.00152357	0.00206601
k__Bacteria;p__Proteobacteria;c__Betaproteobacteria;o__Burkholderiales;Other;Other	0.0126111	0.0736756	0.00361479	0.0962901	0.00246217	0.0477773
k__Bacteria;p__TM7;c__TM7-3;o__CW040;f__F16;g__	0.0124782	0.0736756	0.00220384	0.000763655	0.000497636	0.000257909
k__Bacteria;p__Bacteroidetes;c__[Saprospirae];o__[Saprospirales];f__Chitinophagaceae;g__Flavisolibacter	0.0140167	0.0777929	0.000896134	0.000447533	0.00034005	0.000389258
k__Bacteria;p__Firmicutes;c__Clostridia;o__Clostridiales;Other;Other	0.0155644	0.082269	0.0043481	0.00203272	0.000534555	0.000537984
k__Bacteria;p__Bacteroidetes;c__Bacteroidia;o__Bacteroidales;f__Rikenellaceae;g__	0.0191099	0.0883834	0.0329736	0.0110286	0.00718062	0.00296487
k__Bacteria;p__Firmicutes;c__Clostridia;o__Clostridiales;f__Ruminococcaceae;Other	0.0189297	0.0883834	0.00272695	0.00120322	0.000352595	0.000398642
k__Bacteria;p__Proteobacteria;c__Alphaproteobacteria;o__Sphingomonadales;f__Sphingomonadaceae;Other	0.0190648	0.0883834	0.0125998	0.0126835	0.0109167	0.0050302
k__Bacteria;p__Proteobacteria;c__Deltaproteobacteria;o__Desulfovibrionales;f__Desulfovibrionaceae;g__	0.0277727	0.123311	0.000329814	0.000153204	6.62667e-05	5.60614e-05
k__Bacteria;p__Firmicutes;c__Bacilli;o__Lactobacillales;f__Aerococcaceae;g__Facklamia	0.0349719	0.149303	0.00525217	0.000681688	0.00225953	0.000492682
k__Bacteria;p__Firmicutes;c__Clostridia;o__Clostridiales;f__Lachnospiraceae;g__Anaerostipes	0.0370345	0.152253	0.000353588	0.000252323	0.000100436	0.000159841
k__Bacteria;p__Chloroflexi;c__Anaerolineae;o__Anaerolineales;f__Anaerolinaceae;g__SHD-231	0.0464221	0.180068	0.000394673	0.000215141	0.000114752	0.000157053
k__Bacteria;p__Firmicutes;c__Erysipelotrichi;o__Erysipelotrichales;f__Erysipelotrichaceae;g__L7A_E11	0.0470448	0.180068	0.000373757	3.78283e-05	0.000222113	2.74736e-05
k__Bacteria;p__Actinobacteria;c__Coriobacteriia;o__Coriobacteriales;f__Coriobacteriaceae;g__Adlercreutzia	0.0525681	0.194502	0.000183134	9.2201e-05	0.00013184	8.01434e-05
k__Bacteria;p__Bacteroidetes;c__Bacteroidia;o__Bacteroidales;f__BS11;g__	0.0584017	0.203899	0.00327618	0.00144945	0.000733317	0.00042411
k__Bacteria;p__Firmicutes;c__Clostridia;o__Clostridiales;f__Lachnospiraceae;g__	0.0587817	0.203899	0.0568489	0.0230264	0.0239318	0.00799262
k__Bacteria;p__Actinobacteria;c__Actinobacteria;o__Actinomycetales;f__Actinomycetaceae;g__Trueperella	0.0637858	0.214552	0.00315219	0.000250037	0.00239356	0.000135472
k__Bacteria;p__Bacteroidetes;c__Bacteroidia;o__Bacteroidales;f__Porphyromonadaceae;g__Paludibacter	0.0692227	0.214731	0.00321033	0.00182705	0.000491176	0.000574982
k__Bacteria;p__Firmicutes;c__Clostridia;o__Clostridiales;f__Peptostreptococcaceae;g__	0.0696424	0.214731	0.0368244	0.00984618	0.01307	0.00241633
k__Bacteria;p__Proteobacteria;c__Epsilonproteobacteria;o__Campylobacterales;f__Campylobacteraceae;g__Campylobacter	0.0675456	0.214731	0.016592	0.000991862	0.0138264	0.0006731
k__Bacteria;p__Firmicutes;c__Clostridia;o__Clostridiales;f__Peptococcaceae;g__rc4-4	0.0756608	0.226983	0.00106499	0.000411016	0.000310213	0.000192335
k__Bacteria;p__Bacteroidetes;c__Bacteroidia;o__Bacteroidales;f__[Paraprevotellaceae];g__[Prevotella]	0.0816385	0.227824	0.00478713	0.00179684	0.00157493	0.000673697
k__Bacteria;p__Bacteroidetes;c__Bacteroidia;o__Bacteroidales;f__p-2534-18B5;g__	0.0820987	0.227824	0.00476236	0.00261378	0.000963482	0.000854858
k__Bacteria;p__Bacteroidetes;c__Bacteroidia;o__Bacteroidales;f__RF16;g__	0.0819837	0.227824	0.00866202	0.00428193	0.00173678	0.00120783
k__Bacteria;p__Bacteroidetes;c__Bacteroidia;o__Bacteroidales;f__;g__	0.0963037	0.260725	0.0341805	0.0195092	0.00533194	0.0040887
k__Bacteria;p__Bacteroidetes;c__Bacteroidia;o__Bacteroidales;f__Porphyromonadaceae;g__Porphyromonas	0.11193	0.288936	0.000261246	5.75705e-06	0.000213794	5.75705e-06
k__Bacteria;p__Proteobacteria;c__Alphaproteobacteria;o__Rhizobiales;f__Bradyrhizobiaceae;g__Bradyrhizobium	0.111059	0.288936	0.000970189	0.00221903	0.000675528	0.000589143
k__Bacteria;p__Firmicutes;c__Clostridia;o__Clostridiales;f__Veillonellaceae;g__Phascolarctobacterium	0.130425	0.329028	0.00559722	0.00315793	0.00092137	0.000975217
k__Bacteria;p__Firmicutes;c__Clostridia;o__Clostridiales;f__Clostridiaceae;g__SMB53	0.136164	0.335872	0.000194175	2.62261e-05	0.000108449	2.62261e-05
k__Bacteria;p__Bacteroidetes;c__Bacteroidia;o__Bacteroidales;f__Bacteroidaceae;g__Bacteroides	0.173456	0.38543	0.00253454	0.00904492	0.00123177	0.00575546
k__Bacteria;p__Firmicutes;c__Clostridia;o__Clostridiales;f__Lachnospiraceae;g__Butyrivibrio	0.173617	0.38543	0.0183393	0.013503	0.00279573	0.00477945
k__Bacteria;p__Firmicutes;c__Clostridia;o__Clostridiales;f__Lachnospiraceae;Other	0.173617	0.38543	0.00494454	0.00411357	0.000893986	0.0015421
k__Bacteria;p__Lentisphaerae;c__[Lentisphaeria];o__Victivallales;f__Victivallaceae;g__	0.173617	0.38543	0.00734628	0.00456038	0.00154846	0.00126171
k__Bacteria;p__Tenericutes;c__Mollicutes;o__Anaeroplasmatales;f__Anaeroplasmataceae;g__	0.159787	0.38543	0.000252326	0.000198761	8.65622e-05	0.00013164
k__Bacteria;p__Actinobacteria;c__Actinobacteria;o__Actinomycetales;f__Corynebacteriaceae;g__Corynebacterium	0.198765	0.408572	0.010344	0.105835	0.00594867	0.0562652
k__Bacteria;p__Firmicutes;c__Clostridia;o__Clostridiales;f__[Tissierellaceae];g__Peptoniphilus	0.191974	0.408572	0.00174197	5.60338e-05	0.00134246	3.86016e-05
k__Bacteria;p__Firmicutes;c__Clostridia;o__Clostridiales;f__Christensenellaceae;g__	0.198596	0.408572	0.00219435	0.00153873	0.000320536	0.00042145
k__Bacteria;p__Tenericutes;c__Mollicutes;o__RF39;f__;g__	0.198596	0.408572	0.00449938	0.00291358	0.000363496	0.000765001
k__Bacteria;p__Actinobacteria;c__Actinobacteria;o__Actinomycetales;f__Actinomycetaceae;g__Arcanobacterium	0.21057	0.424969	0.00231304	0.000567148	0.00100943	0.00035718
k__Bacteria;p__Actinobacteria;c__Actinobacteria;o__Actinomycetales;f__Micrococcaceae;g__Nesterenkonia	0.225691	0.433428	0.000192664	0.00122476	0.000156535	0.00095721
k__Bacteria;p__Firmicutes;c__Clostridia;o__Clostridiales;f__Lachnospiraceae;g__Coprococcus	0.226476	0.433428	0.00409397	0.00335467	0.000411151	0.000808423
k__Bacteria;p__Proteobacteria;c__Alphaproteobacteria;o__Rhizobiales;f__Rhizobiaceae;g__Agrobacterium	0.224725	0.433428	0.000608945	0.000377814	0.000145584	0.00012827
k__Bacteria;p__Proteobacteria;c__Betaproteobacteria;o__Burkholderiales;f__Burkholderiaceae;g__Burkholderia	0.241401	0.454162	0.000251126	0.00727478	7.65975e-05	0.00544373
k__Bacteria;p__Firmicutes;c__Bacilli;o__Bacillales;f__Planococcaceae;g__	0.246685	0.456367	3.09119e-05	0.00122888	1.93233e-05	0.00106109
k__Bacteria;p__Proteobacteria;c__Betaproteobacteria;o__Burkholderiales;f__Comamonadaceae;g__	0.253239	0.460813	0.0282575	0.0123872	0.0206789	0.00551776
k__Bacteria;p__Actinobacteria;c__Actinobacteria;o__Actinomycetales;f__Propionibacteriaceae;g__Propionibacterium	0.286266	0.507603	0.000588155	0.0016153	0.0005023	0.000808887
k__Bacteria;p__Proteobacteria;c__Alphaproteobacteria;o__Rhizobiales;f__Methylobacteriaceae;g__Methylobacterium	0.288099	0.507603	0.000971483	0.00230715	0.00048959	0.00163773
k__Bacteria;p__Bacteroidetes;c__Bacteroidia;o__Bacteroidales;f__Bacteroidaceae;g__	0.325751	0.529171	0.0183277	0.0123422	0.00378328	0.00338813
k__Bacteria;p__Bacteroidetes;c__Bacteroidia;o__Bacteroidales;f__Prevotellaceae;g__Prevotella	0.323926	0.529171	0.00203596	0.000583146	0.00143454	0.000293808
k__Bacteria;p__Bacteroidetes;c__Flavobacteriia;o__Flavobacteriales;f__[Weeksellaceae];g__Chryseobacterium	0.320735	0.529171	0.000101448	0.000387401	4.82635e-05	0.000368315
k__Bacteria;p__Firmicutes;c__Bacilli;o__Lactobacillales;f__Aerococcaceae;g__	0.326498	0.529171	0.000471566	0.000337502	0.000426269	0.00013555
k__Bacteria;p__Firmicutes;c__Clostridia;o__Clostridiales;f__[Tissierellaceae];g__Anaerococcus	0.305283	0.529171	0.000588778	3.19831e-05	0.000464775	2.62183e-05
k__Bacteria;p__Proteobacteria;c__Alphaproteobacteria;o__Rickettsiales;f__mitochondria;Other	0.328944	0.529171	0.00228773	0.00303569	0.00205143	0.0017491
k__Bacteria;p__Firmicutes;c__Erysipelotrichi;o__Erysipelotrichales;f__Erysipelotrichaceae;g__p-75-a5	0.338267	0.536395	0.000165622	0.00013849	3.24375e-05	5.81645e-05
k__Bacteria;p__Firmicutes;c__Bacilli;o__Bacillales;f__Planococcaceae;g__Solibacillus	0.364346	0.554006	0.00352731	0.00416895	0.00159466	0.0017004
k__Bacteria;p__Firmicutes;c__Bacilli;o__Bacillales;f__Staphylococcaceae;g__Staphylococcus	0.357943	0.554006	0.001648	0.0371301	0.00101765	0.0347903
k__Bacteria;p__Firmicutes;c__Bacilli;o__Lactobacillales;f__Aerococcaceae;g__Aerococcus	0.36071	0.554006	0.0090342	0.00044201	0.00780865	0.000207994
k__Bacteria;p__Tenericutes;c__Mollicutes;o__Anaeroplasmatales;f__Anaeroplasmataceae;g__Anaeroplasma	0.378325	0.567487	0.00043727	0.000390185	0.000155985	0.000230332
k__Bacteria;p__Firmicutes;c__Clostridia;o__Clostridiales;f__[Mogibacteriaceae];g__Mogibacterium	0.405679	0.592505	0.00358806	0.00438348	0.000517906	0.00176255
k__Bacteria;p__Firmicutes;c__Erysipelotrichi;o__Erysipelotrichales;f__Erysipelotrichaceae;g__Bulleidia	0.404972	0.592505	0.00164643	0.00156589	0.000343152	0.000482903
k__Bacteria;p__Actinobacteria;c__Actinobacteria;o__Actinomycetales;f__Micrococcaceae;g__Micrococcus	0.42561	0.613542	0.000884465	0.00149322	0.000578111	0.000734097
k__Bacteria;p__Proteobacteria;c__Alphaproteobacteria;o__RF32;f__;g__	0.449009	0.630886	0.00146144	0.00121781	0.0003025	0.000412419
k__Bacteria;p__Spirochaetes;c__Spirochaetes;o__Spirochaetales;f__Spirochaetaceae;g__Treponema	0.44798	0.630886	0.00100634	0.00109615	0.000336002	0.000479595
k__Bacteria;p__Actinobacteria;c__Coriobacteriia;o__Coriobacteriales;f__Coriobacteriaceae;g__	0.496292	0.655814	0.00364093	0.00345951	0.000435203	0.00114277
k__Bacteria;p__Bacteroidetes;c__Bacteroidia;o__Bacteroidales;f__S24-7;g__	0.494665	0.655814	0.00126579	0.00101269	0.000190932	0.000308683
k__Bacteria;p__Firmicutes;c__Bacilli;o__Turicibacterales;f__Turicibacteraceae;g__Turicibacter	0.495643	0.655814	0.00174277	0.00160077	0.000615507	0.000793487
k__Bacteria;p__Firmicutes;c__Clostridia;o__Clostridiales;f__[Mogibacteriaceae];g__	0.496292	0.655814	0.00582911	0.00465233	0.000811567	0.00127434
k__Bacteria;p__Proteobacteria;c__Alphaproteobacteria;o__Rhodospirillales;f__Acetobacteraceae;g__	0.482121	0.655814	0.000174401	0.00044401	7.32592e-05	0.000307452
k__Bacteria;p__Firmicutes;c__Bacilli;o__Bacillales;f__Staphylococcaceae;g__Jeotgalicoccus	0.522232	0.681974	0.000412819	0.000374778	0.000196204	0.000206187
k__Bacteria;p__Bacteroidetes;c__Bacteroidia;o__Bacteroidales;f__[Paraprevotellaceae];g__YRC22	0.543831	0.68712	0.000855172	0.000662676	0.000184186	0.000208703
k__Bacteria;p__Firmicutes;c__Erysipelotrichi;o__Erysipelotrichales;f__Erysipelotrichaceae;g__	0.544744	0.68712	0.00288067	0.00229432	0.000387892	0.000694108
k__Bacteria;p__Proteobacteria;c__Betaproteobacteria;o__Burkholderiales;f__Alcaligenaceae;g__Sutterella	0.542298	0.68712	0.000645212	0.000918259	0.000116815	0.00040285
k__Bacteria;p__Firmicutes;c__Bacilli;o__Lactobacillales;f__Streptococcaceae;g__Streptococcus	0.596701	0.735932	0.00409047	0.00348889	0.00159911	0.00150319
k__Bacteria;p__Verrucomicrobia;c__Verruco-5;o__WCHB1-41;f__RFP12;g__	0.596148	0.735932	0.000635162	0.000895389	0.000144198	0.000480343
k__Bacteria;p__Firmicutes;c__Clostridia;o__Clostridiales;f__[Tissierellaceae];g__Helcococcus	0.650147	0.767727	0.0118281	0.0133364	0.00506723	0.0103357
k__Bacteria;p__Firmicutes;c__Clostridia;o__Clostridiales;f__Ruminococcaceae;g__Ruminococcus	0.650025	0.767727	0.00221863	0.00224117	0.000281032	0.000713191
k__Bacteria;p__Proteobacteria;c__Gammaproteobacteria;o__Pseudomonadales;f__Moraxellaceae;g__Acinetobacter	0.638879	0.767727	0.000454115	0.000145524	0.000401792	7.47365e-05
k__Bacteria;p__Verrucomicrobia;c__Verrucomicrobiae;o__Verrucomicrobiales;f__Verrucomicrobiaceae;g__Akkermansia	0.649655	0.767727	0.000912073	0.000407375	0.000468113	0.000114363
k__Bacteria;p__Actinobacteria;c__Actinobacteria;o__Actinomycetales;f__Intrasporangiaceae;g__	0.667525	0.779951	6.64343e-05	0.000925123	3.09505e-05	0.000611976
k__Bacteria;p__Proteobacteria;c__Alphaproteobacteria;o__Caulobacterales;f__Caulobacteraceae;g__	0.691911	0.800022	0.000639767	0.000269179	0.000563861	0.000114838
k__Bacteria;p__Tenericutes;c__Mollicutes;o__Mycoplasmatales;f__Mycoplasmataceae;g__Ureaplasma	0.705351	0.807155	0.0179435	0.0606545	0.0156447	0.058587
k__Bacteria;p__Proteobacteria;c__Gammaproteobacteria;o__Pseudomonadales;f__Moraxellaceae;g__	0.725253	0.82146	0.000413096	0.000265783	0.000217048	0.000146813
k__Bacteria;p__Bacteroidetes;c__Bacteroidia;o__Bacteroidales;f__[Barnesiellaceae];g__	0.760617	0.837756	0.000551065	0.00058699	0.000130371	0.000221622
k__Bacteria;p__Firmicutes;c__Erysipelotrichi;o__Erysipelotrichales;f__Erysipelotrichaceae;g__Coprobacillus	0.757363	0.837756	0.000211501	0.000351028	5.51534e-05	0.000168148
k__Bacteria;p__Tenericutes;c__RF3;o__ML615J-28;f__;g__	0.762282	0.837756	0.00317806	0.00313182	0.000636388	0.000840788
k__Bacteria;p__[Thermi];c__Deinococci;o__Deinococcales;f__Deinococcaceae;g__Deinococcus	0.868557	0.921284	9.54626e-05	0.00037687	4.66765e-05	0.000206853
k__Bacteria;p__Actinobacteria;c__Actinobacteria;o__Actinomycetales;f__Microbacteriaceae;g__Microbacterium	0.848119	0.921284	0.000142749	0.0160361	4.83337e-05	0.0157442
k__Bacteria;p__Firmicutes;c__Bacilli;o__Lactobacillales;f__Lactobacillaceae;g__Lactobacillus	0.859196	0.921284	0.00290457	0.00228751	0.00289135	0.00203692
k__Bacteria;p__Planctomycetes;c__Planctomycetia;o__Pirellulales;f__Pirellulaceae;g__	0.879649	0.921284	0.000530493	0.000573001	9.19694e-05	0.000178182
k__Bacteria;p__Proteobacteria;c__Alphaproteobacteria;o__;f__;g__	0.879784	0.921284	0.00251202	0.00251175	0.000445585	0.000691923
k__Bacteria;p__Fibrobacteres;c__Fibrobacteria;o__Fibrobacterales;f__Fibrobacteraceae;g__Fibrobacter	0.939516	0.974638	0.00102079	0.00137151	0.000234273	0.000484107
k__Bacteria;p__Firmicutes;c__Bacilli;o__Lactobacillales;f__Carnobacteriaceae;g__Trichococcus	0.968851	0.986628	0.00037367	0.000571669	0.000272262	0.000267701
k__Bacteria;p__Proteobacteria;c__Betaproteobacteria;o__Burkholderiales;f__Comamonadaceae;g__Variovorax	0.962833	0.986628	0.000358449	0.000160823	0.000291333	0.00010813
k__Bacteria;p__Firmicutes;c__Bacilli;o__Bacillales;f__Bacillaceae;g__Bacillus	1	1	0.00017389	0.000218994	5.59071e-05	8.15665e-05
k__Bacteria;p__Proteobacteria;c__Alphaproteobacteria;o__Rickettsiales;f__;g__	1	1	0.000299941	0.000296446	0.000117589	0.000106137
